# Supplementary material for: Single-use negative-pressure wound therapy versus conventional dressings for closed surgical incisions: systematic literature review and meta-analysis
Source: BJS Open. 2020 Dec 18;5(1):zraa003. doi: 10.1093/bjsopen/zraa003 (PMC7893467; doi:10.1093/bjsopen/zraa003)
Supplement: zraa003_Supplementary_Data [file zraa003_supplementary_data.zip]

Archive with 3 entries (3 files):
- PRISMA-2009-Checklist-MS-Word.docx
- Title page.docx
- zraa003_Table_S1.docx
